# Supplementary material for: Inhibition of Neural Crest Cell Migration by Strobilurin Fungicides and Other Mitochondrial Toxicants
Source: Cells. 2024 Dec 12;13(24):2057. doi: 10.3390/cells13242057 (PMC11674305; doi:10.3390/cells13242057)
Supplement: Supplementary file 1 [file cells-13-02057-s001.zip]

Archive with 1 entries (1 files):
- cells-3327189-supplementary.pdf
